# Supplementary material for: Two casting methods compared in patients with Colles' fracture: A pragmatic, randomized controlled trial
Source: PLoS One. 2020 May 29;15(5):e0232153. doi: 10.1371/journal.pone.0232153 (PMC7259650; doi:10.1371/journal.pone.0232153)
Supplement: S1 Data — (XLSX) [file pone.0232153.s006.xlsx]

## Sheet: Results
ID	Age	Sex	Handed_side	Centre	Fracture_side	Cast_position	PCS_start	Operativetreatment	Pain03m	Stiffness03m	Grip_strength_fractured_site	Grip_strength_controlled_site	Grip_strength_proportion	Times_outside_from_home	Distance_per_week	Ancillary_inside	Ancillary_outside	Guided_physiotherapy	Guided_physiotherapy_times	Cast_changes	@15D3m	@15D12m	UV_3m	Inclination__3m	Angulation__3m	UV_cast	Inclination_cast	Angluation_cast	Wrist_flexion_in_cast	@3MCPRADulnardeviationdg	UV_pre	Inclination_pre	Angulation_pre	Articulariness	PSU_fracture	QD3m	QD12m	VAS3m	VAS12m	PCS3m	PCS12m	Cast_change_category	PRWE12m	PRWE3m	dPCS1	dPCS2
1	72	0	1	1	2	2	12	0	0	0	20	30	0.666667	4.5	2.5	0	0	0	0	0	0.9723	0.9926	0	25	8	-0.6	23	7	-20	2.5	-0.6	21	9	0	0	23	0	11	2	1	11	0	2	20	-11	-1
3	73	0	1	1	1	2	0	0	1	0	2	26	0.0769231	3	1.25	0	0	1	3	2	0.7251	0.6703	2.1	18	19	1.4	18	-2	-13	16.4	1.4	18	16	0	1	61	36	39	14	3	3	1	24.5	56.5	3	3
4	82	0	1	1	1	1	#NULL!	0	#NULL!	#NULL!	#NULL!	#NULL!	#NULL!	#NULL!	#NULL!	#NULL!	#NULL!	#NULL!	#NULL!	#NULL!	#NULL!	#NULL!	#NULL!	#NULL!	#NULL!	0.4	18	14	7	7	2	17	21	0	1	#NULL!	#NULL!	#NULL!	#NULL!	#NULL!	#NULL!	#NULL!	#NULL!	#NULL!	#NULL!	#NULL!
5	65	0	1	1	2	1	#NULL!	1	#NULL!	#NULL!	#NULL!	#NULL!	#NULL!	#NULL!	#NULL!	#NULL!	#NULL!	#NULL!	#NULL!	#NULL!	#NULL!	#NULL!	#NULL!	#NULL!	#NULL!	5.5	12	22	-19	3.2	7.2	11	30	1	1	#NULL!	#NULL!	#NULL!	#NULL!	#NULL!	#NULL!	#NULL!	#NULL!	#NULL!	#NULL!	#NULL!
6	72	0	1	1	1	2	4	0	1	0	8	28	0.285714	6	3	0	0	0	0	0	0.8798	0.8562	4.4	20	27	1.9	20	21	-18	12.8	7.5	14	35	1	1	52	30	58	15	7	1	0	21.5	65.5	3	-3
7	70	0	1	1	2	1	9	0	0	0	16	22	0.727273	4	3.5	0	0	0	0	0	0.8443	0.8369	3.7	18	-1	3.3	20	5	-10	1	4	21	22	1	1	39	20	48	5	4	1	0	10	17	-5	-8
8	66	0	1	1	2	2	4	0	0	0	14	32	0.4375	7	5	0	0	0	0	0	0.9938	0.9778	3.8	15	10	1	17	0	-27	2.4	6	10	32	1	1	23	11	9	3	0	2	0	20	36	-4	-2
9	73	0	1	1	1	1	#NULL!	0	0	0	12	20	0.6	7	1	0	0	0	0	0	0.9207	0.893	4.5	20	15	1.5	26	10	10	0.5	1.6	26	14	1	0	48	20	30	17	24	10	0	15.5	43.5	#NULL!	#NULL!
10	74	1	1	1	1	1	4	0	1	0	22	40	0.55	6	5	0	0	0	0	0	0.9027	0.9819	4	17	9	1.6	23	8	-5	3	4.4	16	14	1	1	33	2	36	2	8	0	0	1	28	4	-4
11	75	0	2	1	2	2	0	0	1	1	14	38	0.368421	3.5	2.5	0	0	1	3	0	0.9219	0.9146	4.5	16	13	2.2	19	-2	-11	5.9	3.4	19	22	1	1	16	3	13	1	6	15	0	8	8.5	6	15
12	75	0	1	1	2	1	1	0	1	0	6	28	0.214286	5	3.5	0	0	1	2	0	0.9029	0.8887	4.9	16	18	0	22	8	17	2	0	19	12	1	0	61	43	45	22	1	0	0	50	61.5	0	-1
13	70	1	1	1	2	1	4	0	0	0	26	46	0.565217	7	9	0	0	1	5	0	0.9103	0.8938	5.7	17	-3	1.5	22	-9	-5	6.5	3.3	21	10	0	0	50	14	34	8	15	27	0	12.5	44.5	11	23
14	75	0	1	1	1	2	0	0	0	0	10	24	0.416667	7	1	0	0	0	0	0	0.9593	0.9593	4.1	16	31	1.4	19	25	-13	2	2.7	17	32	0	0	9	0	14	57	3	#NULL!	0	3	3.5	3	#NULL!
15	83	0	1	1	1	2	7	0	0	1	8	26	0.307692	5	1	0	0	0	0	3	0.7017	#NULL!	3.3	21	17	2.8	23	6	-15	15.3	3.2	21	18	1	0	86	#NULL!	61	#NULL!	32	#NULL!	1	#NULL!	72.5	25	#NULL!
16	78	0	1	1	1	1	18	0	0	0	8	18	0.444444	1	3	0	0	1	3	0	0.929	#NULL!	3.5	8	17	2.5	17	10	4	2	2.6	18	25	1	0	14	#NULL!	0	#NULL!	0	#NULL!	0	#NULL!	15	-18	#NULL!
17	74	0	1	1	1	2	2	0	0	0	6	16	0.375	7	3.5	0	0	1	1	2	0.8951	0.9467	3	19	28	2.1	21	7	-20	4	2.1	20	27	1	0	41	23	43	21	7	0	1	23.5	38	5	-2
18	79	1	1	1	1	2	30	0	1	0	22	38	0.578947	3	1	0	0	1	3	0	0.6598	0.6825	12	8	20	3.5	20	8	-6	5	8.3	9	26	1	1	50	57	30	62	8	21	0	64	60	-22	-9
19	75	1	1	1	2	2	#NULL!	0	0	0	14	40	0.35	6	#NULL!	0	0	0	0	0	1	#NULL!	5.3	13	4	0	19	3	-32	1.5	5	13	30	1	1	18	#NULL!	6	#NULL!	0	#NULL!	0	#NULL!	15	#NULL!	#NULL!
20	86	1	1	1	2	1	0	0	1	0	10	38	0.263158	3	2.5	1	1	0	0	2	0.8185	0.84	11.2	9	5	4.6	12	6	-3	0	5.6	17	5	1	1	52	27	49	20	1	0	1	32	53.5	1	0
21	65	0	1	1	2	2	3	0	1	0	10	24	0.416667	3	3	0	0	0	0	0	0.9386	0.9631	5.2	19	13	2.5	16	10	-31	5.6	6.1	18	37	0	1	52	0	57	2	4	1	0	4	53.5	1	-2
22	70	0	1	1	2	1	29	0	0	0	14	30	0.466667	6	2	0	0	0	0	0	0.851	0.7798	2.3	20	10	2	22	9	-6.7	6.2	5.1	20	29	1	1	25	25	8	7	22	31	0	18.5	14	-7	2
23	80	0	1	1	1	1	5	0	#NULL!	#NULL!	4	14	0.285714	7	3	0	0	1	5	0	0.8607	0.9544	5	18	22	1.6	19	10	-7	3	2.5	19	18	0	1	80	16	28	0	#NULL!	0	0	4	62.5	#NULL!	-5
24	65	0	1	1	2	1	39	0	0	0	10	30	0.333333	3	5	0	0	0	0	0	0.8152	0.8014	4.8	15	16	1.9	18	6	-9	5	3.7	16	26	1	1	34	5	28	#NULL!	12	18	0	17	30.5	-27	-21
25	69	1	1	1	2	1	0	0	0	0	18	42	0.428571	6.5	1	0	0	1	2	1	0.8359	0.8046	3.5	18	19	1.3	16	9	4	4	2.6	14	19	0	0	27	57	4	43	10	2	1	49.5	45	10	2
26	81	1	1	1	1	2	15	0	0	0	18	28	0.642857	3.5	4.5	0	0	1	1	0	0.8732	0.8483	6	16	12	3.8	18	2	-16	-6	2.5	17	11	0	0	2	0	4	2	0	6	0	0	12	-15	-9
27	79	0	1	1	1	1	10	0	0	0	8	24	0.333333	5	3.5	1	1	1	1	0	0.8465	0.7167	3.5	15	8	0	20	2	2	3	3.2	14	14	0	0	75	39	70	31	9	1	0	47.5	80.5	-1	-9
28	67	0	1	1	2	2	34	1	1	1	24	32	0.75	6	17.5	0	0	1	3	2	0.9631	0.986	10.7	9	15	1.9	19	2.5	-17	8.4	4.9	18	30	0	0	59	9	60	2	34	42	1	6.5	71	0	8
29	68	0	1	1	1	2	29	0	0	0	14	28	0.5	7	2	0	0	0	0	0	0.5953	0.6556	2.3	11	20	1.4	14	11	-38	1.5	6.6	9	43	1	0	55	48	28	16	35	37	0	29.5	57	6	8
30	80	0	1	1	2	2	36	0	0	0	10	20	0.5	8	1.4	0	0	1	2	0	0.909	0.8562	2.5	15	3	1.7	20	-5	-19	3.4	0	17	10	0	1	16	25	10	10	32	16	0	61.5	17	-4	-20
31	73	0	1	1	1	1	6	0	0	0	10	12	0.833333	2	2	0	0	0	0	0	0.995	#NULL!	6.7	14	24	4.6	20	28	-8.8	6.8	7.2	12	42	1	1	0	#NULL!	0	#NULL!	0	#NULL!	0	#NULL!	0	-6	#NULL!
32	71	0	1	1	2	2	16	0	0	0	20	28	0.714286	7	5	0	0	0	0	0	0.9631	0.9409	2.7	14	29	1.1	17	22	10	0	2.3	16	22	0	0	20	30	9	16	7	8	0	13	13	-9	-8
33	80	0	1	1	2	2	#NULL!	0	1	0	2	30	0.0666667	7	1	0	0	1	5	1	0.8342	0.9226	2	21	17	2.2	17	15	-19	6.7	5.2	18	30	0	1	70	52	76	50	22	16	1	71	84.5	#NULL!	#NULL!
34	69	0	1	1	2	2	0	0	0	0	16	34	0.470588	5	3	0	0	0	0	1	0.986	#NULL!	2.2	18	14	-2.1	16	10	-20	7.3	1.5	17	42	0	1	5	#NULL!	19	#NULL!	6	#NULL!	1	#NULL!	11	6	#NULL!
35	82	0	1	1	1	1	14	0	0	0	#NULL!	#NULL!	#NULL!	1	10	1	1	1	2	0	0.7053	#NULL!	#NULL!	#NULL!	#NULL!	2.5	13	21	-1.3	2.7	8.7	9	32	1	1	43	#NULL!	17	#NULL!	#NULL!	#NULL!	0	#NULL!	9.5	#NULL!	#NULL!
P1	77	0	1	2	2	2	0	1	0	0	18	22	0.818182	14	0.11	0	0	1	8	0	0.995	0.9409	1.9	22	12	4	19	13	-14	13.2	4.7	19	32	0	0	16	0	0	0	0	2	0	0	4	0	2
P2	66	0	1	2	2	2	18	0	0	0	4	34	0.117647	7	3	0	0	1	1	1	0.7927	0.7646	2.4	20	9	-1.4	21	4	-8.8	11.5	4.2	15	37	0	0	59	41	47	66	11	16	1	71	62	-7	-2
P3	66	0	1	2	2	1	1	1	0	0	24	30	0.8	7	8.5	0	0	1	3	0	1	0.9631	0	18	-4	0	21	6	-16.4	4.9	5.5	16	33	0	1	5	2	3	0	5	#NULL!	0	1	35	4	#NULL!
P4	85	0	1	2	2	1	8	0	0	0	10	24	0.416667	7	1.5	0	0	1	1	0	0.7833	0.6875	3.3	23	-1.5	0	23	9	17.7	8.5	2.3	23	28	0	1	#NULL!	13	7	8	4	8	0	4	12.5	-4	0
P5	77	0	1	2	1	1	0	0	0	0	8	20	0.4	7	3	0	0	0	0	0	#NULL!	1	5.4	19	9	3.8	23	2	5.5	7.5	4.4	20	10	0	1	32	9	17	12	1	#NULL!	0	13.5	28	1	#NULL!
P6	90	0	1	2	2	1	6	0	0	0	8	14	0.571429	0	0	1	1	1	6	0	0.4428	#NULL!	4.2	16	7	1	18	5	23	3.3	3.2	15	23	0	1	77	#NULL!	17	#NULL!	#NULL!	#NULL!	0	#NULL!	71.5	#NULL!	#NULL!
P7	73	0	1	2	2	2	0	0	0	0	10	26	0.384615	7	5	0	0	0	0	0	0.9778	0.9521	2.4	20	21	-0.5	21	13	-12	15	1.1	18	24	0	1	25	18	27	8	19	0	0	20.5	47.5	19	0
P8	94	1	1	2	1	1	6	0	0	0	10	25	0.4	7	1	0	1	0	0	0	0.6555	0.5579	8.8	14	35	4.2	18	21	-4	12	6.2	16	32	1	0	#NULL!	36	11	9	11	7	0	44.5	37.5	5	1
P9	66	0	1	2	1	2	9	1	0	0	13	28	0.464286	7	6.5	0	0	1	1	0	0.9877	0.9655	-1.7	24	3	-2	19	-4	-11	16.8	3.6	12	41	0	1	7	5	0	0	5	4	0	1.5	#NULL!	-4	-5
P10	82	0	1	2	2	2	8	0	0	0	11	20	0.55	7	3	0	0	0	0	0	1	1	0	16	0	-2.4	26	2	-4.6	16.3	-1.6	23	14	0	0	23	0	19	#NULL!	0	0	0	0	13	-8	-8
P11	65	1	2	2	1	2	1	0	0	0	9	36	0.25	7	4	0	0	1	10	1	0.9366	0.896	6.4	17	-4.5	5	15	8.5	-15	4.8	17.1	7	39	1	1	48	20	13	6	6	#NULL!	1	11.5	36.5	5	#NULL!
P12	77	0	1	2	1	2	22	0	0	0	#NULL!	#NULL!	#NULL!	#NULL!	#NULL!	#NULL!	#NULL!	#NULL!	#NULL!	#NULL!	#NULL!	#NULL!	-2	25	1.6	-2.5	18	5	-23	10	-2.5	21	31	0	0	#NULL!	#NULL!	#NULL!	#NULL!	#NULL!	#NULL!	#NULL!	#NULL!	#NULL!	#NULL!	#NULL!
P13	66	0	2	2	1	1	3	0	0	0	10	32	0.3125	7	3	0	0	0	0	0	0.9526	#NULL!	0	12	21	-3.6	18	5	-13	3	7.7	4	38	1	0	5	#NULL!	10	#NULL!	0	#NULL!	0	#NULL!	17.5	-3	#NULL!
P14	74	0	1	2	2	1	0	0	0	0	12	30	0.4	7	2.5	0	0	1	1	0	1	0.9186	5.1	13	11.5	1.6	16	5	-4	3	2.6	14	15	0	1	23	39	12	27	0	1	0	39	22.5	0	1
P15	67	0	1	2	1	2	35	0	0	0	#NULL!	#NULL!	#NULL!	#NULL!	#NULL!	#NULL!	#NULL!	#NULL!	#NULL!	#NULL!	#NULL!	#NULL!	#NULL!	#NULL!	#NULL!	3.5	19	-3	-6	5.4	3.4	16	6.5	0	1	#NULL!	#NULL!	#NULL!	#NULL!	#NULL!	#NULL!	#NULL!	#NULL!	#NULL!	#NULL!	#NULL!
P16	67	0	1	2	2	1	20	0	0	0	8	28	0.285714	7	3	0	0	1	6	0	0.9432	0.9538	0	21	2	0	23	8	-0.5	12.1	2.1	20	40	0	0	34	5	16	17	26	16	0	12	33.5	6	-4
P17	79	0	1	2	2	1	6	0	0	0	14	20	0.7	3	0.5	1	1	0	0	0	0.686	#NULL!	1.7	20	18	1.9	24	12	-19	2.4	-1.4	20	6	0	0	#NULL!	#NULL!	9	#NULL!	24	#NULL!	0	#NULL!	53.5	18	#NULL!
P18	87	0	1	2	1	2	0	0	0	0	10	28	0.357143	7	1	1	1	1	15	0	#NULL!	0.7467	6.5	7	-2	1.2	15	16	-13	18.5	4.9	10	40	0	1	58	48	70	17	0	18	0	36.5	68.5	0	18
P19	88	0	1	2	2	1	7	0	0	0	10	20	0.5	7	0.5	1	1	0	0	0	0.6492	#NULL!	0	17	1	-1.5	21	7	-7	0	-1.1	20	11	0	1	34	#NULL!	40	#NULL!	33	#NULL!	0	#NULL!	10	26	#NULL!
P20	73	1	2	2	2	2	6	0	0	0	32	40	0.8	7	2.5	0	0	0	0	0	0.9926	1	1	16	3	0	18	-4	-13	7.2	5.3	14	32	0	1	14	0	29	0	13	0	0	3.5	21	7	-6
P21	69	0	1	2	2	1	15	1	0	0	#NULL!	#NULL!	#NULL!	#NULL!	#NULL!	#NULL!	#NULL!	#NULL!	#NULL!	#NULL!	#NULL!	0.986	#NULL!	#NULL!	#NULL!	0	12	11	-1	12.5	3.9	14	40	0	1	#NULL!	2	#NULL!	1	#NULL!	3	#NULL!	0	#NULL!	#NULL!	-12
P22	68	0	1	2	1	1	3	0	0	0	18	26	0.692308	7	12	0	0	0	0	0	1	1	2.4	15	11	0	18	0	-13	12.5	4.3	14	29	0	0	5	5	2	0	#NULL!	0	0	1	13	#NULL!	-3
P23	89	0	1	2	1	2	3	0	0	0	6	6	1	2.5	0.5	1	1	0	0	0	0.5978	0.6108	1.3	21	4	1	25	2	-9	13	1.6	18	6	0	1	57	75	14	3	2	#NULL!	0	25	43.5	-1	#NULL!
P24	74	0	1	2	2	1	12	0	0	0	6	22	0.272727	7	1.5	0	0	1	10	0	0.9034	0.9604	0	22	10	2.2	22	2	-10	1.6	2.2	17	32	0	1	57	16	13	7	22	2	0	16.5	43	10	-10
P25	66	0	1	2	2	2	11	1	0	0	26	38	0.684211	7	3.5	0	0	0	0	2	#NULL!	0.9021	1	16	-6	1.1	22	19	-18	7	8	9	32	0	0	#NULL!	8	23	8	0	3	1	18.5	30.5	-11	-8
P26	65	0	1	2	2	2	2	0	1	0	12	34	0.352941	7	7	0	0	0	0	0	0.986	0.916	3.9	20	-10	2.6	18	4	-31	11.8	1	16	35	0	1	23	5	3	10	1	#NULL!	0	9	19.5	-1	#NULL!
P27	68	0	1	2	2	1	0	0	0	0	10	30	0.333333	7	2	0	0	0	0	0	0.9455	0.986	3.6	20	17	2.5	21	5	-4	9.5	3.6	17	27	0	0	#NULL!	5	15	0	0	2	0	8.5	31.5	0	2
P28	77	0	1	2	1	2	4	0	0	0	8	34	0.235294	5	1	0	0	1	3	0	0.7977	0.7271	4.2	13	3	2.5	16	6	-38	18.4	8.1	9	50	0	1	52	14	48	6	#NULL!	#NULL!	0	16	26.5	#NULL!	#NULL!
P29	73	0	1	2	1	2	20	0	0	0	8	26	0.307692	3.5	3.5	0	0	0	0	0	0.9298	0.986	2.2	13	8	-1.3	20	4	-21	16	3	11	30	0	1	18	10	5	0	#NULL!	#NULL!	0	1.5	20.5	#NULL!	#NULL!
P30	69	0	1	2	2	1	2	0	0	0	15	28	0.535714	7	4	0	0	0	0	0	0.9721	0.995	3.1	15	12	-1.8	24	0	-4	3.7	-0.5	23	18	0	1	5	5	1	3	10	9	0	5.5	11	8	7
P31	65	0	1	2	1	1	29	0	0	0	18	31	0.580645	7	5	0	0	0	0	0	0.8814	0.921	4.2	19	0.5	-1.5	25	0	-5.6	11.3	1.1	24	16	0	0	23	7	23	3	14	20	0	9	20	-15	-9
P32	66	1	1	2	1	2	8	0	0	0	24	48	0.5	7	3	0	0	1	3	0	0.984	0.894	2.1	21	29	0	23	17	-13.2	11.5	3.7	18	32	0	0	14	5	16	3	8	3	0	1	20	0	-5
P33	66	0	1	2	2	2	#NULL!	0	0	0	8	37	0.216216	7	5.5	0	0	1	6	0	0.9303	0.872	0	17	10	0	16	10	-9	1.5	0.4	10	35	0	0	50	34	27	57	42	39	0	31	56.5	#NULL!	#NULL!
P34	69	0	1	2	1	2	0	1	0	0	2	24	0.0833333	7	3.5	0	0	0	0	0	0.8017	0.8372	2.6	19	7	2.7	18	8	-11	9.8	8.1	12.5	40	0	1	89	63	32	73	2	18	0	81.5	90	2	18
P35	85	0	1	2	2	2	0	0	0	0	#NULL!	#NULL!	#NULL!	#NULL!	#NULL!	#NULL!	#NULL!	#NULL!	#NULL!	#NULL!	#NULL!	#NULL!	#NULL!	#NULL!	#NULL!	1	20	3	-4	16	2.8	15	15	1	1	#NULL!	#NULL!	#NULL!	#NULL!	#NULL!	#NULL!	#NULL!	#NULL!	#NULL!	#NULL!	#NULL!
P36	68	0	2	2	1	2	9	0	0	0	4	28	0.142857	7	1	0	0	1	4	0	1	0.9736	-1.6	25	15	-1.6	25	8	-17	11.5	2.2	18	30	0	1	#NULL!	14	22	10	3	0	0	5.5	20	-6	-9
P37	69	0	1	2	1	1	22	1	0	0	18	30	0.6	7	2.5	0	0	0	0	0	0.9755	0.986	3.5	18	11	9	13	32	-1.5	9.5	9.3	18	42	0	0	15	0	17	0	14	12	0	3	14.5	-8	-10
P38	79	0	1	2	2	1	9	0	0	0	#NULL!	#NULL!	#NULL!	#NULL!	#NULL!	#NULL!	#NULL!	#NULL!	#NULL!	#NULL!	#NULL!	#NULL!	#NULL!	#NULL!	#NULL!	0	20	7	-13	5.8	0.7	20	30	0	0	#NULL!	#NULL!	#NULL!	#NULL!	#NULL!	#NULL!	#NULL!	#NULL!	#NULL!	#NULL!	#NULL!
P39	89	0	2	2	2	1	7	0	0	0	#NULL!	#NULL!	#NULL!	#NULL!	#NULL!	#NULL!	#NULL!	#NULL!	#NULL!	#NULL!	#NULL!	0.5441	#NULL!	#NULL!	#NULL!	1	17	10	-15.4	14.5	2	17	20	0	1	#NULL!	#NULL!	#NULL!	54	#NULL!	0	#NULL!	0	#NULL!	#NULL!	-7
P40	82	0	1	2	2	2	7	0	0	0	10	18	0.555556	7	2.5	0	0	1	3	0	0.9526	0.9771	5.8	17	16	0	24	6	-13.4	12.4	5.9	11.5	22	0	1	#NULL!	23	37	22	0	6	0	31	30	-7	-1
P41	68	0	1	2	1	2	9	0	0	0	10	30	0.333333	7	1.5	0	0	1	5	0	0.9736	0.9361	3.6	17	29	1.3	21	7	-11.3	24.5	5.7	15	34	0	0	53	10	35	10	0	0	0	5.5	47	-9	-9
P42	66	0	1	2	1	2	0	0	0	0	2	21	0.0952381	7	2	0	0	1	1	0	0.9063	0.9359	2.2	23	14	-0.8	22	6	-18	7.5	0	24	10	1	0	60	27	6	8	5	6	0	13.5	58	5	6
P43	76	0	1	2	2	1	0	0	0	0	15	20	0.75	7	2	0	0	0	0	0	0.9204	0.9128	6.3	18	11	1.4	24	4	-1	0	3.9	19	20	0	1	9	18	17	8	3	0	0	17.5	17.5	3	0
JKL1	75	0	1	3	2	1	5	0	0	0	12	18	0.666667	2	0.5	0	1	1	1	0	0.8944	0.8369	7	15	-10	1.2	20	-5	3	5.5	3.2	11	37	1	1	18	14	12	3	2	0	0	4	9.5	-3	-5
JKL2	69	0	1	3	1	2	3	0	0	0	#NULL!	#NULL!	#NULL!	#NULL!	#NULL!	#NULL!	#NULL!	#NULL!	#NULL!	#NULL!	#NULL!	1	7.2	13	12	2	17	-4	-18	10.3	9.6	13	47	0	1	#NULL!	#NULL!	#NULL!	2	#NULL!	7	#NULL!	13.5	#NULL!	#NULL!	4
JKL3	72	0	1	3	2	2	1	0	1	1	2	20	0.1	5	1	0	0	0	0	1	0.8788	0.9354	0	14	14	-0.3	17	18	-29	7	1.3	12	39	0	1	63	11	28	8	6	0	1	8.5	79.5	5	-1
JKL4	76	0	1	3	2	2	0	0	0	0	11	18	0.611111	3	4	0	0	0	0	0	#NULL!	#NULL!	1.6	20	17	-0.5	20	11	-23.4	8.5	0	19	12	1	0	9	#NULL!	0	#NULL!	#NULL!	#NULL!	0	#NULL!	34.5	#NULL!	#NULL!
JKL5	73	0	1	3	2	2	2	0	0	0	16	24	0.666667	7	3	0	0	0	0	0	0.9408	#NULL!	3.6	17	20	-1.3	23	10	-14.7	8.5	0	19	33	0	1	5	#NULL!	0	#NULL!	0	#NULL!	0	#NULL!	0	-2	#NULL!
JKL6	69	0	1	3	2	1	47	0	0	0	16	28	0.571429	14	6	0	0	0	0	0	0.9544	0.9413	4	10	16	0	14	18	-5	5	2.5	12	47	0	1	13	9	10	0	21	47	0	6	1.5	-26	0
JKL7	70	0	1	3	1	1	0	0	0	0	14	19	0.736842	5	3	0	0	0	0	1	1	1	6.8	18	35	2.3	19	15	6	0	4	18	23	1	1	0	5	0	6	0	0	1	2.5	4.5	0	0
JKL8	73	0	1	3	1	2	47	0	1	1	10	26	0.384615	5	2	0	1	1	4	3	0.6321	0.6997	4.3	11	31	0	18	9	-20	12.5	0	19	20	0	1	23	28	4	7	#NULL!	44	1	23	12	#NULL!	-3
JKL9	67	0	1	3	1	2	0	0	0	0	18	22	0.818182	5	2	0	0	0	0	0	0.9675	0.9717	#NULL!	#NULL!	#NULL!	1.9	15	6	-33	0	1.7	17	21	0	1	#NULL!	5	9	0	5	#NULL!	0	1.5	#NULL!	5	#NULL!
JKL10	70	0	1	3	1	1	1	0	0	0	17	24	0.708333	7	11	0	0	1	1	2	1	0.9593	12.1	8	-10	5	9	13	9	3.8	5.1	7	22	0	0	0	0	0	0	0	0	1	0	0	-1	-1
JKL11	82	0	1	3	2	1	15	0	0	0	13	18	0.722222	3	0.1	0	1	1	2	2	0.8225	0.6847	8.8	9	10	0	18	2	-7	-0.2	0.2	15	34	0	0	52	41	73	17	2	13	1	18	51	-13	-2
JKL12	65	0	1	3	1	2	38	0	1	0	20	26	0.769231	10	11	0	0	0	0	0	0.8279	0.7881	-2.2	22	7	2.3	20	11	-4	4.8	3.7	19	27	0	0	9	9	22	4	35	24	0	11.5	13.5	-3	-14
JKL13	69	0	1	3	2	1	1	0	0	0	13	28	0.464286	7	5	0	0	1	1	1	0.9736	0.9736	6.7	13	29	2.5	22	3	-24	7.8	-1.4	20	0.5	0	0	3	7	3	3	1	0	1	8	7	0	-1
JKL14	70	0	1	3	2	1	5	0	0	0	10	32	0.3125	5	0	0	0	0	0	2	0.8528	0.8577	2.6	15	13	-1.3	18	3	-5	1.7	0	21	20	0	0	43	20	38	13	41	33	1	18	46.5	36	28
JKL15	68	0	1	3	2	2	0	0	1	0	14	30	0.466667	7	4	0	0	0	0	1	0.9243	0.8484	7.6	15	10	1.4	14	3	-11	3.4	4	16	11	0	1	45	55	26	57	16	39	1	74	36.5	16	39
JKL16	93	0	1	3	1	1	2	0	0	0	10	18	0.555556	7	0.07	1	1	0	0	0	0.6422	0.7121	4.3	14.5	12	0	16	5	6	4.3	2.3	18	23	1	0	#NULL!	39	23	24	13	2	0	31.5	41.5	11	0
JKL17	71	0	1	3	2	1	24	0	0	0	14	26	0.538462	7	0	0	0	1	2	0	0.995	0.986	4.6	13	26	1.1	14	16	-4	6.4	1.5	16.5	19	0	0	39	30	47	36	21	#NULL!	0	25	40.5	-3	#NULL!
JKL18	70	1	1	3	2	1	28	0	0	0	22	46	0.478261	3	#NULL!	0	0	1	0	1	0.744	0.6704	4.9	22	10	2.2	18	3	-6	-5	6.2	20	11	1	0	40	41	40	60	12	35	1	44.5	68.5	-16	7
JKL19	71	0	1	3	2	2	2	0	0	0	16	28	0.571429	5	3.5	0	0	1	5	0	0.8234	0.7693	1.9	17	16	-0.5	19	8	-13.7	5.3	2.4	17	38	0	0	13	3	68	4	7	15	0	8.5	28	5	13
JKL20	66	0	1	3	1	2	19	1	#NULL!	#NULL!	#NULL!	#NULL!	#NULL!	#NULL!	#NULL!	#NULL!	#NULL!	#NULL!	#NULL!	#NULL!	#NULL!	0.9354	#NULL!	#NULL!	#NULL!	4.4	13	15	22	5	3.4	13	22	0	1	#NULL!	14	#NULL!	25	#NULL!	2	#NULL!	27	#NULL!	#NULL!	-17
JKL21	67	0	1	3	2	2	1	0	1	0	8	30	0.266667	7	7	0	0	1	1	1	0.9125	1	1.9	21	9	0	20	-10	-8	11	0	21	10	1	0	23	13	20	3	1	#NULL!	1	11	39	0	#NULL!
JKL22	65	0	1	3	2	1	0	0	0	0	10	22	0.454545	5	4	0	0	1	0	1	0.9771	#NULL!	7.4	16	29	3.4	17	17	1	0.6	9.7	11	40	1	1	#NULL!	#NULL!	0	#NULL!	0	#NULL!	1	#NULL!	17.5	0	#NULL!
JKL23	78	0	1	3	2	2	1	0	1	0	#NULL!	#NULL!	#NULL!	0	0	0	0	0	0	0	#NULL!	0.9631	#NULL!	#NULL!	#NULL!	1.3	17	2	-10	4	2.7	17	23	0	0	#NULL!	9	0	9	#NULL!	28	0	13.5	#NULL!	#NULL!	27
JKL24	70	1	1	3	1	2	5	1	0	0	31	54	0.574074	5	3	0	0	1	10	2	0.9494	0.903	6.5	16	19	5.1	10	16	-18	4.5	9.6	5.6	44	0	1	11	11	11	10	0	#NULL!	1	12.5	15.5	-5	#NULL!
JKL25	73	0	1	3	2	1	#NULL!	0	0	0	10	16	0.625	3	6	0	0	0	0	1	0.8717	0.8829	0	24	-3	-1.1	23	1	16	1.1	-1.8	24	8	0	0	43	0	24	0	7	1	1	2	39.5	#NULL!	#NULL!
JKL26	81	0	2	3	2	2	0	0	0	0	15	22	0.681818	7	2	0	0	0	0	2	0.8884	0.8962	5.6	12	25	3.7	16	21	-12	12	5.5	11	24	0	0	#NULL!	18	9	9	4	11	1	17.5	25	4	11
JKL27	67	0	1	3	2	1	9	0	#NULL!	#NULL!	12	29	0.413793	7	10	0	0	1	4	0	0.9029	0.9771	5	19	25	1.1	19	19	-10	1	5	24	26.3	0	1	32	11	27	4	8	1	0	7	43	-1	-8
JKL28	78	0	#NULL!	3	1	1	0	0	1	0	#NULL!	#NULL!	#NULL!	#NULL!	#NULL!	#NULL!	#NULL!	#NULL!	#NULL!	#NULL!	#NULL!	0.8757	#NULL!	#NULL!	#NULL!	4.4	13	18	-19	1	5.7	11	31	0	1	#NULL!	8	#NULL!	10	#NULL!	#NULL!	#NULL!	6	#NULL!	#NULL!	#NULL!

## Sheet: Variable description
ID	ID number
Age	Age in years
Sex	0 = man and 1 = female
Handed_side	0 = right and 1 = left
Centre	Centres are anonymised in this excel file
Fracture_side	0 = right and 1 = left
Cast_position	1 = functional cast position and 2 = volar-flexion and ulnar deviation cast position
PCS_start	PCS score at baseline of follow-up
Operativetreatment	No-operative treatment during follow-up = 0 and operative treatment during follow-up
Pain03m	Reported pain of the fractured wrist at the outpatient visit at 3 months: 0 = no and 1 = yes
Stiffness03m	Reported stiffness of the fractured wrist at the outpatient visit at 3 months: 0 = no and 1 = yes
Grip_strength_fractured_side	Grip strength in kilograms
Grip_strength_controlled_side	Grip strength in kilograms
Grip_strength_proportion	Grip strength of fractured side to controlled side, proportion
Times_outside_from_home	How many times the patient leave from home per week in average
Distance_per_week	How many kilometers does the patient walk when leaving from home in average
Ancillary_inside	Does the patient use walking aids inside of home: 0 = no and 1 = yes
Ancillary_outside	Does the patient use walking aids outside of home: 0 = no and 1 = yes
Guided_physiotherapy	Did the patient use guided physiotherapy for fractured hand during follow-up: 0 = no and 1 = yes
Guided_physiotherapy_times	How many physiotherapist visits patient underwent if guided physiotherapy was used?
Cast_changes	How many cast changes patient underwent, if any?
@15D3m	Health-related quality of life measured with 15D at 3 months of follow-up
@15D12m	Health-related quality of life measured with 15D at 12 months of follow-up
UV_3m	Ulnar variance at 3 months in millimeters: + = ulnar bone is more lengthy than radial bone
Inclination__3m	Inclination at 3 months
Angulation__3m	Angulation at 3 months: + dorsal angulation and - volar angulation
UV_cast	Ulnar variance after closed reduction in millimeters: + = ulnar bone is more lengthy than radial bone
Inclination_cast	Inclination after closed reduction
Angluation_cast	Angulation after closed reduction: + dorsal angulation and - volar angulation
Wrist_flexion_in_cast	Angulation between 2nd metacarpal and radial bone after closed reduction and casting: + = dorsal flexion and - = volar flexion. In degrees
@3MCPRADulnardeviationdg	Angulation between 3rd metacarpal and radial bone after closed reduction and casting: + = ulnar-deviation and - = volar-deviation In degrees
UV_pre	Ulnar variance before closed reduction in millimeters: + = ulnar bone is more lengthy than radial bone
Inclination_pre	Inclination before closed reduction
Angulation_pre	Angulation before closed reduction: + dorsal angulation and - volar angulation
Articulariness	Articular line of fracture: 0 = no and 1 = yes
PSU_fracture	Processus styloideus ulna fracture: 0 = no and 1 = yes
QD3m	Quick-DASH at 3 months
QD12m	Quick-DASH at 12 months
VAS3m	VAS for pain at 3 months
VAS12m	VAS for pain at 12 months
PCS3m	PCS at 3 months
PCS12m	PCS at 3 months
Cast_change_category	Underwent cast change during follow-up: 0 = no and 1 = one or more changes
PRWE12m	PRWE at 12 months
PRWE3m	PRWE at 3 months
dPCS1	PCS score at 3 months minus (-) PCS score at baseline
dPCS2	PCS score at 12 months minus (-) PCS score at baseline
